# Supplementary material for: Bi-Phenotypic Trait May Be Conferred by Multiple Alleles in a Germplasm Population
Source: Front Genet. 2020 Jun 3;11:559. doi: 10.3389/fgene.2020.00559 (PMC7283545; doi:10.3389/fgene.2020.00559)
Supplement: Supplementary file 1 [file Data_Sheet_1.XLSX]

## Sheet: Phenotype
Num.	PC	FC
4B001	gray	white
4B002	brown	purple
4B003	gray	purple
4B004	gray	purple
4B005	brown	white
4B006	gray	white
4B007	brown	purple
4B008	gray	purple
4B009	brown	purple
4B010	gray	white
4B011	gray	purple
4B012	brown	white
4B013	gray	purple
4B014	brown	purple
4B015	brown	purple
4B016	gray	white
4B017	brown	white
4B018	gray	purple
4B019	gray	purple
4B020	brown	white
4B021	brown	white
4B022	brown	white
4B023	gray	white
4B024	brown	white
4B025	gray	white
4B026	gray	white
4B027	gray	purple
4B028	brown	white
4B029	gray	purple
4B030	gray	white
4B031	gray	purple
4B032	brown	white
4B033	gray	white
4B034	gray	white
4B035	brown	white
4B036	gray	purple
4B037	gray	white
4B038	brown	white
4B039	gray	white
4B041	gray	purple
4B042	gray	white
4B043	gray	white
4B044	gray	purple
4B045	brown	purple
4B046	brown	purple
4B047	gray	white
4B048	gray	purple
4B049	gray	purple
4B050	brown	purple
4B051	gray	white
4B052	brown	purple
4B053	brown	white
4B054	gray	purple
4B055	gray	purple
4B056	gray	purple
4B057	gray	purple
4B058	brown	white
4B059	gray	purple
4B060	brown	white
4B061	brown	white
4B062	gray	white
4B063	brown	purple
4B064	brown	white
4B065	gray	white
4B066	gray	white
4B067	brown	purple
4B068	gray	white
4B069	gray	purple
4B070	gray	white
4B071	gray	white
4B072	brown	purple
4B073	gray	white
4B074	gray	purple
4B075	brown	purple
4B076	gray	white
4B077	gray	white
4B078	brown	purple
4B079	gray	purple
4B080	gray	purple
4B081	gray	purple
4B082	brown	purple
4B083	gray	purple
4B085	brown	purple
4B086	gray	purple
4B087	brown	purple
4B088	gray	purple
4B089	gray	white
4B090	gray	purple
4B091	brown	white
4B092	brown	white
4B093	gray	purple
4B094	brown	purple
4B095	gray	purple
4B096	brown	purple
4B097	gray	purple
4B098	brown	purple
4B099	gray	white
4B100	brown	purple
4B101	gray	purple
4B102	gray	purple
4B103	gray	purple
4B104	gray	purple
4B105	gray	purple
4B106	gray	white
4B107	gray	white
4B108	gray	purple
4B109	brown	white
4B110	gray	purple
4B111	gray	purple
4B112	gray	purple
4B113	gray	white
4B114	gray	purple
4B115	gray	purple
4B116	gray	purple
4B117	gray	purple
4B118	brown	white
4B119	gray	purple
4B120	gray	white
4B121	brown	purple
4B122	brown	white
4B123	gray	purple
4B124	gray	purple
4B125	gray	white
4B126	gray	white
4B127	brown	purple
4B128	gray	white
4B129	brown	purple
4B130	brown	purple
4B131	brown	purple
4B132	gray	purple
4B133	gray	purple
4B134	gray	purple
4B135	brown	white
4B136	gray	purple
4B137	gray	purple
4B138	gray	purple
4B140	gray	white
4B141	brown	purple
4B142	gray	white
4B143	gray	purple
4B144	brown	white
4B145	gray	white
4B146	gray	purple
4B148	brown	white
4B149	gray	purple
4B150	gray	white
4B151	brown	purple
4B152	brown	white
4B153	gray	white
4B154	brown	purple
4B155	gray	purple
4B156	gray	purple
4B157	brown	purple
4B158	gray	purple
4B159	gray	purple
4B160	gray	purple
4B161	brown	white
4B162	gray	white
4B163	brown	purple
4B164	brown	white
4B165	gray	white
4B167	gray	purple
4B168	gray	purple
4B169	brown	white
4B170	gray	purple
4B171	brown	purple
4B172	gray	purple
4B173	gray	white
4B174	gray	purple
4B175	gray	purple
4B177	brown	white
4B178	brown	purple
4B179	brown	white
4B180	gray	white
4B181	brown	purple
4B182	brown	white
4B183	gray	white
4B184	brown	purple
4B185	brown	purple
4B186	brown	purple
4B187	brown	white
4B188	gray	white
4B189	gray	purple
4B190	brown	purple
4B191	brown	white
4B192	brown	white
4B193	brown	purple
4B194	gray	purple
4B195	gray	purple
4B196	gray	white
4B197	gray	white
4B198	brown	purple
4B199	gray	purple
4B200	brown	purple
4B201	gray	white
4B202	gray	purple
4B203	gray	purple
4B204	gray	purple
4B205	gray	purple
4B206	gray	purple
4B207	gray	white
4B208	gray	purple
4B209	gray	white
4B210	gray	purple
4B211	gray	purple
4B212	brown	white
4B213	brown	white
4B214	brown	purple
4B215	gray	white
4B216	brown	white
4B217	gray	purple
4B218	brown	purple
4B219	gray	white
4B220	gray	white
4B221	gray	white
4B222	gray	white
4B223	brown	purple
4B224	gray	white
4B225	gray	white
4B226	gray	purple
4B227	gray	purple
4B228	gray	white
4B229	brown	purple
4B231	gray	white
4B232	gray	white
4B233	gray	white
4B234	gray	white
4B235	gray	purple
4B236	brown	white
4B237	gray	purple
4B238	gray	purple
4B239	gray	purple
4B240	gray	white
4B242	gray	white
4B243	gray	purple
4B244	brown	white
4B245	brown	white
4B246	gray	white
4B247	gray	white
4B248	gray	purple
4B249	brown	purple
4B250	gray	white
4B251	brown	purple
4B252	gray	purple
4B253	gray	white
4B254	gray	white
4B255	brown	purple
4B256	gray	white
4B257	brown	purple
4B258	gray	white
4B259	gray	white
4B260	gray	white
4B261	brown	purple
4B262	gray	white
4B263	gray	white
4B264	gray	white
4B265	brown	white
4B266	gray	white
4B267	gray	purple
4B268	gray	white
4B270	brown	purple
4B271	gray	white
4B272	brown	white
4B273	gray	purple
4B274	gray	purple
4B275	brown	purple
4B276	gray	white
4B277	brown	purple
4B278	gray	purple
4B279	gray	white
4B280	gray	purple
4B281	brown	white
4B282	brown	purple
4B283	brown	purple
4B284	gray	purple
4B285	gray	purple
4B286	brown	purple
4B287	brown	purple
4B288	brown	purple
4B289	gray	white
4B290	gray	white
4B291	gray	purple
4B292	brown	purple
4B293	brown	white
4B294	gray	purple
4B295	gray	purple
4B296	gray	purple
4B297	gray	purple
4B298	gray	white
4B299	gray	purple
4B300	gray	white
4B301	brown	purple
4B302	gray	white
4B303	gray	white
4B304	brown	white
4B305	brown	purple
4B306	gray	white
4B307	gray	white
4B308	brown	white
4B309	gray	white
4B310	brown	purple
4B311	gray	purple
4B312	brown	purple
4B313	gray	white
4B314	gray	purple
4B315	gray	white
4B316	gray	purple
4B318	gray	white
4B319	brown	purple
4B320	gray	white
4B321	brown	purple
4B322	gray	purple
4B323	gray	purple
4B324	brown	purple
4B325	gray	purple
4B326	gray	purple
4B327	gray	white
4B328	gray	purple
4B329	gray	white
4B330	gray	white
4B331	brown	purple
4B332	gray	white
4B333	gray	purple
4B334	gray	purple
4B335	gray	white
4B336	gray	purple
4B337	gray	white
4B338	gray	white
4B339	gray	white
4B341	gray	white
4B342	gray	white
4B343	brown	white
4B344	gray	white
4B345	gray	purple
4B346	gray	white
4B347	gray	white
4B348	gray	white
4B349	gray	white
4B350	gray	white
4B351	gray	purple
4B352	gray	white
4B353	gray	white
4B354	gray	white
4B355	gray	white
4B356	gray	white
4B357	gray	purple
4B358	gray	purple
4B359	gray	purple
4B360	gray	purple
4B361	gray	white
4B362	brown	purple
4B363	gray	white
4B364	gray	purple
4B365	gray	white
4B366	gray	white
4B367	brown	white
4B369	gray	white
4B371	gray	purple
4B372	gray	white
4B373	gray	white
4B374	gray	purple
4B375	gray	white
4B377	gray	white
4B378	gray	white
4B379	gray	white
4B380	gray	purple
4B381	brown	white
4B382	gray	purple
4B383	gray	white
4B384	gray	white
4B385	gray	purple
4B386	gray	white
4B387	gray	purple
4B388	gray	white
4B389	gray	purple
4B390	gray	white
4B391	gray	purple
4B392	gray	purple
4B393	gray	purple
4B394	gray	purple
4B395	gray	purple
4B397	gray	white
4B398	gray	white
4B400	gray	white
4B401	gray	white
4B402	gray	white
4B405	gray	white
4B406	gray	purple
4B407	gray	white
4B408	gray	purple
4B409	gray	white
4B410	gray	purple
4B412	gray	purple
4B414	gray	purple
4B416	gray	purple
4B417	gray	white
4B418	gray	purple
4B419	gray	white
4B420	gray	white
4B421	gray	white
4B422	gray	purple
4B423	gray	white
4B424	gray	purple
4B425	gray	purple
4B426	gray	purple
4B427	gray	purple
4B428	gray	purple
4B429	gray	purple
4B430	gray	white
4B431	gray	purple
4B432	gray	white
4B433	gray	white
4B434	gray	white
4B435	gray	white
4B436	brown	white
4B437	gray	white
4B438	gray	white
4B439	gray	white
4B440	gray	white
4B441	brown	white
4B442	gray	white
4B443	gray	purple
4B444	gray	purple
4B445	gray	white
4B446	gray	purple
4B447	gray	purple
4B448	gray	purple
4B449	gray	purple
4B450	gray	purple
4B451	gray	purple
4B452	brown	purple
4B453	gray	purple
4B454	gray	purple
4B455	gray	white
4B456	gray	white
4B457	gray	purple
4B459	gray	white
4B460	gray	purple
4B461	gray	purple
4B462	brown	purple
4B463	gray	white
4B464	gray	white
4B465	gray	white
4B466	brown	purple
4B467	gray	white
4B468	gray	purple
4L001	gray	purple
4L002	brown	white
4L003	gray	white
4L004	brown	purple
4L005	gray	purple
4L006	gray	white
4L007	gray	white
4L008	brown	purple
4L009	brown	purple
4L010	brown	purple
4L011	brown	purple
4L012	brown	purple
4L014	gray	purple
4L015	brown	purple
4L016	brown	purple
4L017	gray	white
4L018	gray	purple
4L019	gray	purple
4L020	brown	white
4L021	brown	purple
4L022	brown	white
4L023	gray	purple
4L024	brown	purple
4L026	gray	purple
4L027	brown	purple
4L028	brown	purple
4L029	brown	purple
4L030	gray	purple
4L031	brown	purple
4L032	brown	white
4L033	gray	purple
4L034	gray	white
4L035	brown	purple
4L036	brown	white
4L037	gray	purple
4L038	brown	purple
4L039	brown	purple
4L040	brown	white
4L041	gray	purple
4L042	brown	purple
4L043	brown	white
4L044	brown	purple
4L045	brown	purple
4L046	brown	white
4L047	brown	purple
4L048	brown	purple
4L049	gray	purple
4L050	brown	purple
4L051	brown	white
4L052	gray	white
4L053	brown	white
4L054	gray	purple
4L055	brown	white
4L056	brown	white
4L057	brown	white
4L058	brown	purple
4L059	brown	purple
4L060	brown	white
4L061	brown	purple
4L062	gray	purple
4L063	gray	white
4L064	brown	white
4L065	gray	purple
4L066	brown	white
4L067	brown	purple
4L068	gray	purple
4L069	gray	purple
4L070	gray	purple
4L071	brown	white
4L072	gray	purple
4L073	brown	purple
4L074	gray	white
4L075	gray	purple
4L076	brown	white
4L077	gray	purple
4L078	gray	white
4L079	brown	white
4L080	gray	purple
4L081	brown	white
4L082	gray	white
4L083	gray	purple
4L084	brown	purple
4L085	brown	white
4L086	brown	white
4L087	brown	white
4L088	gray	purple
4L089	gray	white
4L090	gray	white
4L091	brown	white
4L092	gray	white
4L093	brown	purple
4L094	gray	white
4L095	brown	purple
4L096	brown	purple
4L097	gray	purple
4L098	brown	purple
4L099	brown	purple
4L100	brown	white
4L101	brown	purple
4L102	gray	white
4L103	brown	white
4L104	brown	white
4L105	brown	white
4L106	brown	white
4L107	gray	purple
4L108	gray	purple
4L109	gray	purple
4L110	brown	white
4L111	brown	purple
4L112	gray	purple
4L113	brown	white
4L114	brown	white
4L115	gray	white
4L116	gray	purple
4L117	brown	purple
4L118	gray	white
4L119	brown	purple
4L120	gray	purple
4L121	brown	white
4L122	gray	white
4L123	gray	white
4L124	brown	white
4L125	gray	white
4L126	gray	white
4L127	gray	purple
4L128	gray	purple
4L129	gray	purple
4L130	brown	purple
4L131	brown	white
4L132	brown	white
4L133	brown	purple
4L134	brown	purple
4L136	gray	white
4L137	brown	purple
4L138	gray	white
4L139	brown	purple
4L140	brown	purple
4L141	brown	purple
4L142	gray	white
4L143	brown	white
4L144	brown	white
4L145	brown	purple
4L146	brown	purple
4L147	brown	purple
4L148	brown	purple
4L149	brown	purple
4L150	gray	white
4L151	brown	purple
4L152	gray	white
4L153	gray	purple
4L154	brown	white
4L155	gray	white
4L156	gray	purple
4L157	brown	purple
4L158	brown	purple
4L159	brown	purple
4L160	brown	purple
4L161	brown	white
4L162	gray	white
4L163	brown	purple
4L164	brown	purple
4L165	brown	purple
4L166	gray	white
4L167	gray	purple
4L168	brown	purple
4L169	brown	purple
4L170	brown	purple
4L171	gray	white
4L172	gray	purple
4L173	brown	purple
4L174	brown	white
4L175	gray	purple
4L176	brown	purple
4L177	gray	white
4L178	gray	white
4L179	brown	purple
4L180	brown	purple
4L181	brown	purple
4L182	gray	purple
4L183	brown	white
4L184	brown	white
4L185	brown	purple
4L186	gray	purple
4L187	gray	white
4L188	brown	purple
4L189	brown	purple
4L190	brown	white
4L191	brown	purple
4L192	gray	white
4L193	brown	purple
4L194	brown	purple
4L195	brown	white
4L196	brown	purple
4L197	gray	purple
4L198	brown	purple
4L199	gray	purple
4L200	brown	white
4L201	gray	purple
4L202	brown	purple
4L203	gray	white
4L204	brown	white
4L205	brown	purple
4L206	brown	purple
4L207	gray	purple
4L208	brown	purple
4L209	gray	white
4L210	brown	white
4L211	brown	white
4L212	brown	purple
4L213	gray	purple
4L214	brown	purple
4L215	gray	purple
4L216	brown	purple
4L217	brown	purple
4L218	brown	purple
4L219	brown	purple
4L220	brown	purple
4L221	gray	purple
4L222	brown	purple
4L223	brown	purple
4L224	brown	purple
4L225	brown	white
4L226	brown	white
4L227	brown	purple
4L228	brown	purple
4L229	gray	white
4L230	brown	white
4L231	gray	purple
4L232	brown	purple
4L233	brown	white
4L234	brown	purple
4L235	brown	purple
4L236	gray	purple
4L237	brown	white
4L239	brown	purple
4L240	gray	purple
4L241	brown	purple
4L242	gray	white
4L243	brown	purple
4L244	brown	purple
4L245	brown	purple
4L246	gray	white
4L247	gray	purple
4L248	gray	purple
4L249	brown	purple
4L250	brown	white
4L251	gray	white
4L252	brown	purple
4L253	brown	purple
4L254	brown	purple
4L255	brown	white
4L256	gray	white
4L257	brown	purple
4L258	gray	purple
4L259	brown	purple
4L260	gray	purple
4L261	gray	purple
4L262	gray	purple
4L263	brown	white
4L264	brown	white
4L265	brown	purple
4L266	gray	white
4L267	brown	purple
4L268	brown	purple
4L269	brown	purple
4L270	brown	white
4L271	brown	white
4L272	gray	purple
4L273	brown	purple
4L274	brown	purple
4L275	brown	purple
4L276	brown	purple
4L277	gray	white
4L278	gray	purple
4L279	brown	purple
4L280	brown	white
4L281	brown	purple
4L282	brown	purple
4L283	gray	white
4L284	brown	purple
4L285	brown	purple
4L286	brown	white
4L287	gray	white
4L288	gray	purple
4L289	brown	purple
4L290	gray	purple
4L291	brown	purple
4L292	brown	purple
4L293	brown	purple
4L294	brown	purple
4L295	gray	white
4L296	brown	purple
4L297	gray	purple
4L298	brown	purple
4L299	brown	white
4L300	brown	purple
4L301	brown	white
4L302	gray	purple
4L303	brown	purple
4L304	brown	purple
4L305	gray	purple
4L306	brown	purple
4L307	brown	white
4L308	gray	purple
4L309	brown	purple
4L310	gray	white
4L311	brown	purple
4L312	brown	purple
4L313	brown	purple
4L314	brown	purple
4L315	brown	purple
4L316	gray	purple
4L317	brown	white
4L318	brown	white
4L319	brown	white
4L320	gray	purple
4L321	gray	purple
4L322	gray	white
4L323	gray	purple
4L324	brown	white
4L325	gray	white
4L326	gray	purple
4L327	brown	white
4L328	brown	white
4L329	brown	purple
4L330	gray	purple
4L331	brown	purple
4L332	brown	purple
4L333	brown	purple
4L334	brown	purple
4L335	brown	white
4L336	gray	purple
4L337	brown	purple
4L338	brown	purple
4L339	brown	purple
4L340	brown	white
4L341	brown	white
4L342	brown	purple
4L343	brown	purple
4L344	gray	purple
4L345	brown	purple
4L346	gray	purple
4L347	brown	purple
4L348	gray	purple
4L349	brown	purple
4L350	brown	white
4L351	brown	purple
4L352	gray	purple
4L353	gray	purple
4L354	gray	purple
4L355	brown	purple
4L356	gray	purple
4L357	gray	purple
4L358	gray	purple
4L359	brown	purple
4L360	brown	white
4L361	brown	white
4L362	brown	white
4L363	brown	purple
4L364	gray	white
4L365	gray	white
4L366	gray	white
4L367	gray	purple
4L368	gray	white
4L369	gray	purple
4L370	brown	purple
4L371	gray	white
4L372	gray	purple
4L373	brown	purple
4L374	brown	purple
4L375	gray	purple
4L376	brown	purple
4L377	brown	purple
4L378	gray	purple
4L379	gray	purple
4W001	brown	white
4W002	gray	purple
4W003	brown	purple
4W004	brown	purple
4W005	brown	purple
4W006	brown	purple
4W007	brown	purple
4W009	brown	purple
4W010	brown	purple
4W011	brown	purple
4W012	brown	purple
4W013	brown	white
4W014	brown	purple
4W015	brown	purple
4W016	gray	purple
4W017	brown	white
4W018	brown	white
4W019	brown	purple
4W020	brown	purple
4W021	brown	purple
4W022	brown	purple
4W023	brown	purple
4W024	brown	purple
4W025	brown	purple
4W026	brown	purple
4W027	brown	purple
4W028	brown	purple
4W029	brown	purple
4W030	brown	purple
4W031	brown	purple
4W032	brown	purple
4W033	brown	purple
4W034	brown	purple
4W035	brown	purple
4W036	brown	purple
4W037	brown	purple
4W038	gray	purple
4W039	brown	purple
4W040	brown	purple
4W041	brown	purple
4W042	brown	purple
4W043	brown	purple
4W044	brown	purple
4W045	brown	purple
4W046	brown	purple
4W047	brown	purple
4W048	gray	purple
4W049	gray	purple
4W050	brown	purple
4W051	brown	purple
4W052	brown	purple
4W053	brown	purple
4W054	brown	white
4W055	brown	purple
4W056	brown	purple
4W057	brown	purple
4W058	brown	purple
4W059	brown	purple
4W060	brown	purple
4W061	brown	purple
4W062	brown	purple
4W063	brown	purple
4W064	brown	white
4W065	brown	white
4W066	brown	purple
4W067	brown	purple
4W068	brown	purple
4W069	brown	purple
4W070	brown	purple
4W071	brown	purple
4W072	brown	purple
4W073	brown	purple
4W074	brown	purple
4W075	brown	purple
4W076	brown	white
4W077	brown	purple
4W078	brown	purple
4W079	brown	purple
4W080	brown	purple
4W081	brown	purple
4W082	brown	purple
4W083	brown	purple
4W084	brown	purple
4W085	brown	purple
4W086	brown	purple
4W087	brown	purple
4W088	brown	purple
4W089	brown	purple
4W090	brown	purple
4W091	brown	purple
4W092	brown	purple
4W093	brown	purple
4W094	brown	purple
4W095	brown	purple
4W096	brown	purple
4W097	brown	purple
4W098	brown	purple
4W101	brown	purple
4W103	brown	purple
4W104	brown	purple
4W105	brown	purple
4W106	brown	purple
4W107	brown	purple
4W108	brown	purple
4W109	brown	purple
4W110	brown	purple
4W111	brown	purple
4W112	brown	purple
4W113	brown	purple
4W114	brown	purple
4W115	brown	purple
4W116	brown	purple
4W117	brown	purple
4W118	brown	white
4W119	brown	purple
4W120	brown	purple
4W121	brown	purple
4W122	brown	purple
4W123	brown	purple
4W124	brown	purple
4W125	brown	purple
4W126	brown	purple
4W127	brown	purple
4W128	brown	purple
4W129	brown	purple
4W130	brown	purple
4W131	brown	purple
4W132	brown	purple
4W133	brown	purple
4W134	brown	purple
4W135	brown	purple
4W136	brown	purple
4W137	brown	purple
4W138	brown	purple
4W139	brown	purple
4W140	brown	purple
4W141	brown	purple
4W142	brown	purple
4W143	brown	purple
4W144	brown	purple
4W145	brown	purple
4W146	brown	purple
4W147	brown	purple
4W148	brown	purple
4W149	brown	purple
4W150	brown	purple
4W151	brown	purple
4W152	brown	purple
4W153	brown	purple
4W154	brown	purple
4W155	brown	purple
4W156	brown	purple
4W157	brown	purple
4W158	brown	purple
4W159	brown	purple
4W160	brown	purple
4W161	brown	white
4W162	brown	purple
4W163	brown	purple
4W164	brown	purple
4W165	brown	purple
4W166	brown	purple
4W167	brown	purple
4W168	brown	purple
4W175	brown	purple
4W176	brown	purple
4W177	brown	purple
4W178	brown	purple
4W179	brown	purple
4W180	brown	purple
4W183	brown	purple
4W184	brown	purple
4W185	brown	purple
4W186	brown	purple
4W187	brown	purple
4W188	brown	purple
4W189	brown	purple
4W190	brown	purple
4W191	brown	purple
4W192	brown	purple
4W193	brown	purple
4W194	brown	purple
4W195	brown	purple
4W196	brown	purple
4W197	brown	purple
4W198	brown	purple
4W199	brown	purple
4W200	brown	purple
4W201	brown	purple
4W203	brown	purple
4W204	brown	white
4W205	brown	purple
4W206	brown	purple
4W207	brown	purple
4W208	brown	purple
4W209	brown	purple
4W210	brown	purple
4W211	brown	purple
4W213	brown	purple
4W214	brown	purple
4W215	brown	purple
4W217	brown	purple
4W218	brown	purple

## Sheet: SNPLDB
SNPLDB	4B001	4B002	4B003	4B004	4B005	4B006	4B007	4B008	4B009	4B010	4B011	4B012	4B013	4B014	4B015	4B016	4B017	4B018	4B019	4B020	4B021	4B022	4B023	4B024	4B025	4B026	4B027	4B028	4B029	4B030	4B031	4B032	4B033	4B034	4B035	4B036	4B037	4B038	4B039	4B041	4B042	4B043	4B044	4B045	4B046	4B047	4B048	4B049	4B050
LDB_Gm06_17722798	G	G	G	G	G	G	G	G	G	G	G	G	G	G	G	G	G	G	G	G	G	G	G	G	G	G	G	G	G	G	G	G	G	G	G	G	G	G	G	G	G	G	G	G	G	G	G	G	G
LDB_Gm06_17741445	C	C	C	C	C	C	C	C	C	C	C	C	C	C	C	C	C	C	C	C	C	C	C	C	C	C	C	C	C	C	C	C	C	C	C	C	C	C	C	C	C	C	C	C	C	C	C	C	C
LDB_Gm06_17760273	1	1	1	1	1	3	1	1	1	3	1	2	1	3	2	1	3	1	1	2	2	2	1	3	1	1	1	2	1	1	1	1	1	1	2	1	1	1	1	1	2	1	1	1	3	1	1	1	1
LDB_Gm06_17945997	1	1	2	1	1	1	1	1	2	1	1	3	2	1	3	1	1	1	1	3	3	3	2	1	2	2	2	3	1	2	1	1	1	2	3	2	2	1	2	2	3	1	2	1	1	1	1	1	1
LDB_Gm06_17980523	1	1	1	1	1	1	1	1	1	2	1	1	1	1	1	1	1	1	1	1	1	1	1	1	1	1	1	1	1	1	1	1	1	1	1	1	1	1	1	1	1	1	1	1	1	1	1	1	1
LDB_Gm06_17992357	1	1	2	1	1	1	1	1	2	5	1	4	2	1	4	1	1	1	1	4	4	4	2	4	2	2	2	4	1	2	1	1	1	2	4	2	2	1	2	2	4	1	2	1	1	1	1	1	1
LDB_Gm06_18122793	A	A	A	A	A	A	A	A	A	A	A	A	A	T	A	A	A	A	A	A	A	A	A	A	A	A	A	A	A	A	A	A	A	A	A	A	A	A	A	A	A	A	A	A	A	A	A	A	A
LDB_Gm06_18122798	1	1	2	1	1	1	1	1	2	3	1	3	2	1	3	1	1	1	1	3	4	3	2	4	2	2	2	4	5	2	1	1	1	2	4	2	2	1	2	2	4	1	2	1	1	1	1	1	1
LDB_Gm06_18326606	C	C	C	C	C	C	C	C	C	C	C	A	C	C	A	C	C	C	C	A	C	A	C	C	C	C	C	C	C	C	C	C	C	C	C	C	C	C	C	C	C	C	C	C	C	C	C	C	C
LDB_Gm06_18353360	C	C	C	C	C	C	C	C	C	C	C	T	C	C	T	C	C	C	C	T	C	T	C	C	C	C	C	C	C	C	C	C	C	C	C	C	C	C	C	C	C	C	C	C	C	C	C	C	C
LDB_Gm06_18356659	C	C	C	C	C	C	C	C	C	C	C	C	C	C	C	C	C	C	C	C	C	C	C	C	C	C	C	C	C	C	C	C	C	C	C	C	C	C	C	C	C	C	C	C	C	C	C	C	C
LDB_Gm06_18356967	2	2	1	2	2	2	2	2	1	1	2	3	1	2	3	2	2	2	2	3	1	3	1	1	1	1	1	1	1	1	2	2	2	1	1	1	1	2	1	1	1	2	1	2	2	2	2	2	2
LDB_Gm06_18483337	1	1	1	1	1	1	1	1	1	1	1	2	1	1	2	1	1	1	1	2	3	2	1	3	1	1	1	3	1	1	1	1	1	1	3	1	1	1	1	1	3	1	1	1	1	1	1	1	1
LDB_Gm06_18522337	2	2	1	2	2	2	2	2	1	1	2	1	1	2	1	2	2	2	2	1	1	1	1	1	1	1	1	1	1	1	2	2	2	1	1	1	1	2	1	1	1	2	1	2	2	2	2	2	2
LDB_Gm06_18522475	C	C	C	C	C	C	C	C	C	C	C	C	C	C	C	C	C	C	C	C	C	C	C	C	C	C	C	C	C	C	C	C	C	C	C	C	C	C	C	C	C	C	C	C	C	C	C	C	C
LDB_Gm06_18566597	A	A	A	A	A	A	A	A	A	A	A	A	A	A	A	A	A	A	A	A	A	A	A	A	A	A	A	A	A	A	A	A	A	A	A	A	A	A	A	A	A	A	A	A	A	A	A	A	A
LDB_Gm06_18566657	1	1	1	1	1	1	1	1	3	1	1	2	1	1	2	1	2	1	1	2	2	2	1	2	1	1	1	2	1	1	1	1	1	1	2	1	1	1	1	1	2	1	1	1	2	1	1	1	1
LDB_Gm06_18717619	T	T	T	T	T	T	T	T	T	T	T	T	T	T	T	T	T	T	T	T	T	T	T	T	T	T	T	T	T	T	T	T	T	T	T	T	T	T	T	T	T	T	T	T	T	T	T	T	T
LDB_Gm06_18725589	1	1	4	1	1	1	1	1	6	2	1	4	2	1	4	1	8	1	1	4	1	4	2	1	2	2	2	1	1	2	1	1	1	2	1	2	1	1	2	2	1	1	2	1	8	1	1	1	1
LDB_Gm06_18803176	A	G	G	G	G	G	G	G	G	A	G	G	A	G	G	G	G	G	G	G	G	G	A	G	A	A	A	G	G	A	G	G	G	A	G	A	A	G	A	A	G	G	A	G	G	G	G	G	G
LDB_Gm06_18803214	1	1	2	1	1	1	1	1	3	1	1	2	1	1	2	1	3	1	1	2	2	2	1	2	1	1	1	2	1	1	1	1	1	1	2	1	3	1	1	1	2	1	1	1	3	1	1	1	1
LDB_Gm06_18845190	G	G	G	G	G	G	G	G	G	G	G	G	G	G	G	G	G	G	G	G	G	G	G	G	G	G	G	G	G	G	G	G	G	G	G	G	G	G	G	G	G	G	G	G	G	G	G	G	G
LDB_Gm06_18894177	1	1	1	1	1	3	1	1	1	1	1	1	1	3	1	1	3	1	1	1	1	1	1	1	1	1	1	1	1	1	1	1	1	1	1	1	1	1	1	1	1	1	1	1	3	1	1	1	1
LDB_Gm06_18899192	1	1	1	1	1	2	1	1	1	1	1	1	1	2	1	1	2	1	1	1	1	1	1	1	1	1	1	1	1	1	1	1	1	1	1	1	1	1	1	1	1	1	1	1	2	1	1	1	1
LDB_Gm06_18904014	1	1	2	1	1	5	1	1	1	1	1	2	1	5	2	1	5	1	1	2	2	2	1	2	1	1	1	2	1	1	1	1	1	1	2	1	1	1	1	1	2	1	1	1	5	1	1	1	1
LDB_Gm06_18931498	1	1	4	1	1	6	1	1	1	1	1	4	1	6	4	1	6	1	1	4	3	4	1	3	1	1	1	3	1	1	1	1	1	1	3	1	1	1	1	1	3	1	1	1	6	1	1	1	1
LDB_Gm08_8346892	G	G	G	C	G	C	C	G	G	G	C	C	G	G	G	G	G	G	C	G	C	C	G	G	G	C	C	C	C	C	C	G	G	G	C	G	G	C	C	C	G	C	C	G	G	C	C	C	G
LDB_Gm08_8371966	T	T	T	T	T	T	T	T	T	T	T	T	T	T	T	T	T	T	T	T	T	T	T	T	T	T	T	T	T	T	T	T	T	T	T	T	T	T	T	T	T	T	T	T	T	T	T	T	T
LDB_Gm08_8444816	T	T	T	T	T	T	T	T	T	T	T	T	T	T	T	T	T	T	T	T	T	T	T	T	T	T	T	T	T	T	T	T	T	T	A	T	T	T	T	T	T	T	T	T	T	T	T	T	T
LDB_Gm08_8469547	C	C	C	C	C	C	C	C	C	C	C	C	C	C	C	C	C	C	C	C	C	C	C	C	C	C	C	C	C	C	C	C	C	C	C	C	C	C	C	C	C	C	C	C	C	C	C	C	C
LDB_Gm08_8471303	A	A	A	A	A	A	A	A	A	A	A	A	A	A	A	A	A	A	A	A	A	A	A	A	A	A	A	A	A	A	A	A	A	A	C	A	A	A	A	A	A	A	A	A	A	A	A	A	A
LDB_Gm08_8500850	1	1	1	1	1	1	1	1	1	1	1	1	4	1	4	1	1	1	1	4	1	1	1	1	1	1	1	1	1	1	1	1	1	1	2	1	1	1	1	1	1	1	1	1	1	1	1	1	1
LDB_Gm08_8523560	1	1	1	1	1	1	1	1	1	1	1	1	3	1	3	1	1	1	1	3	1	1	1	1	1	1	1	1	1	1	1	1	1	1	2	1	1	1	1	1	1	1	1	1	1	1	1	1	1
LDB_Gm08_8540484	A	A	A	A	A	A	A	A	A	A	A	A	T	A	T	A	A	A	A	T	A	A	A	A	A	A	A	A	A	A	A	A	A	A	T	A	A	A	A	A	A	A	A	A	A	A	A	A	A
LDB_Gm08_8540508	G	G	G	G	G	G	G	G	G	G	G	G	G	G	G	G	G	G	G	G	G	G	G	G	G	G	G	G	G	G	G	G	G	G	G	G	G	G	G	G	G	G	G	G	G	G	G	G	G
LDB_Gm08_8540825	C	C	C	C	C	C	C	C	C	C	C	C	C	C	C	C	C	C	C	C	C	C	C	C	C	C	C	C	C	C	C	C	C	C	C	C	C	C	C	C	C	C	C	C	C	C	C	C	C
LDB_Gm08_8555435	1	1	1	1	2	1	2	1	1	1	1	1	4	2	4	1	1	2	1	4	2	1	1	1	2	2	2	2	2	2	2	2	1	1	3	2	2	2	2	2	1	1	1	1	1	1	1	1	2
LDB_Gm13_3496834	2	1	2	2	2	2	1	1	1	1	1	2	1	5	1	2	2	2	1	2	2	2	2	1	2	2	1	2	1	2	1	2	1	2	2	2	2	2	2	1	2	2	1	1	2	2	1	1	1
LDB_Gm13_3577726	1	1	1	1	1	1	1	1	1	1	1	1	1	2	1	1	1	1	1	1	1	1	1	1	1	1	1	1	1	1	1	1	1	1	1	1	1	1	1	1	1	1	1	1	1	1	1	1	1
LDB_Gm13_3577927	C	C	C	C	C	C	C	C	C	C	C	C	C	C	C	C	C	C	C	C	C	C	C	C	C	C	C	C	C	C	C	C	C	C	C	C	C	C	C	C	C	C	C	C	C	C	C	C	C
LDB_Gm13_3578611	A	G	A	A	A	A	A	A	G	A	G	A	A	G	A	A	G	A	A	A	A	A	A	A	A	A	G	A	A	A	A	A	G	A	A	A	A	A	G	A	A	A	A	A	A	A	A	A	A
LDB_Gm13_3578708	1	1	1	1	1	1	1	1	1	1	1	1	1	2	1	1	1	1	1	1	1	1	1	1	1	1	1	1	1	1	1	1	1	1	1	1	1	1	1	1	1	1	1	1	1	1	1	1	1
LDB_Gm13_3631255	A	G	A	G	A	A	G	G	G	G	G	A	G	G	G	A	A	A	G	A	A	A	A	G	A	A	G	A	G	A	G	A	G	A	A	G	A	A	A	G	A	A	G	G	A	A	G	G	G
LDB_Gm13_3641694	C	C	C	C	C	C	C	C	C	C	C	C	C	T	C	C	C	C	C	C	C	C	C	C	C	C	C	C	C	C	C	C	C	C	C	C	C	C	C	C	C	C	C	C	C	C	C	C	C
LDB_Gm13_3641866	1	3	1	3	1	1	2	3	2	2	2	1	3	4	2	1	1	1	2	1	1	1	1	2	1	1	2	1	2	1	2	1	2	1	1	3	1	1	1	2	1	1	2	3	1	1	2	2	3
LDB_Gm13_3657994	G	G	G	G	G	G	G	G	G	G	G	G	G	G	G	G	G	G	G	G	G	G	G	G	G	G	G	G	G	G	G	G	G	G	G	G	G	G	G	G	G	G	G	G	G	G	G	G	G
LDB_Gm13_3674798	1	4	1	2	1	1	2	4	2	2	2	1	4	2	2	1	1	1	2	1	1	1	1	2	1	1	2	1	2	1	2	1	2	1	1	4	1	1	1	2	1	1	2	4	1	1	2	1	4
LDB_Gm13_3769002	C	C	C	C	C	C	C	C	C	C	C	C	C	T	C	C	C	C	C	C	C	C	C	C	C	C	C	C	C	C	C	C	C	C	C	C	C	C	C	C	C	C	C	C	C	C	C	C	C
LDB_Gm13_3769077	G	G	G	G	G	G	G	G	G	G	G	G	G	G	G	G	G	G	G	G	G	G	G	G	G	G	G	G	G	G	G	G	G	G	G	G	G	G	G	G	G	G	G	G	G	G	G	G	G
LDB_Gm13_3769278	1	2	1	1	1	1	1	2	1	1	1	1	2	2	1	1	1	1	1	1	1	1	1	1	1	1	1	1	1	1	1	1	1	1	1	2	1	1	1	1	1	1	1	2	1	1	1	1	2
LDB_Gm13_3790664	T	T	T	T	T	T	T	T	T	T	T	T	T	G	T	T	T	T	T	T	T	T	T	T	T	T	T	T	T	T	T	T	T	T	T	T	T	T	T	T	T	T	T	T	T	T	T	T	T
LDB_Gm13_3790672	C	C	C	C	C	C	C	C	C	C	C	C	C	T	C	C	C	C	C	C	C	C	C	C	C	C	C	C	C	C	C	C	C	C	C	C	C	C	C	C	C	C	C	C	C	C	C	C	C
LDB_Gm13_3790961	C	C	C	C	C	C	C	C	C	C	C	C	C	T	C	C	C	C	C	C	C	C	C	C	C	C	C	C	C	C	C	C	C	C	C	C	C	C	C	C	C	C	C	C	C	C	C	C	C
LDB_Gm13_3791021	G	G	G	G	G	G	G	G	G	G	G	G	G	G	G	G	G	G	G	G	G	G	G	G	G	G	G	G	G	G	G	G	G	G	G	G	G	G	G	G	G	G	G	G	G	G	G	G	G
LDB_Gm13_3791028	A	A	A	A	A	A	A	A	A	A	A	A	A	T	A	A	A	A	A	A	A	A	A	A	A	A	A	A	A	A	A	A	A	A	A	A	A	A	A	A	A	A	A	A	A	A	A	A	A
LDB_Gm13_3811058	1	3	1	1	1	1	1	3	1	1	1	1	3	2	1	1	1	1	1	1	1	1	1	1	1	1	1	1	1	1	1	1	1	1	1	3	1	1	1	1	1	1	1	3	1	1	1	1	3
LDB_Gm13_3928439	1	1	1	1	1	1	1	1	1	1	1	1	1	2	1	1	1	1	1	1	1	1	1	1	1	1	1	1	1	1	1	1	1	1	1	1	1	1	1	1	1	1	1	1	1	1	1	1	1
LDB_Gm13_3931134	1	1	1	1	1	1	1	1	1	1	1	1	1	1	1	1	1	1	1	1	1	1	1	1	1	1	1	1	1	1	1	1	1	1	1	1	1	1	1	1	1	1	1	1	1	1	1	1	1
LDB_Gm13_4036639	A	A	A	A	A	A	A	A	A	A	A	A	A	A	A	A	A	A	A	A	A	A	A	C	A	A	A	A	A	A	A	A	A	A	A	A	A	A	A	A	A	A	A	A	A	A	A	A	A
LDB_Gm13_4046998	A	A	A	A	A	A	A	A	A	A	A	A	A	A	A	A	A	A	A	A	A	A	A	A	A	A	A	A	A	A	A	A	A	A	A	A	A	A	A	A	A	A	A	A	A	A	A	A	A
LDB_Gm13_4103535	A	A	A	A	A	A	A	A	A	A	A	A	A	A	A	A	A	A	A	A	A	A	A	A	A	A	A	A	A	A	A	A	A	A	A	A	A	A	A	A	A	A	A	A	A	A	A	A	A
LDB_Gm13_4103555	1	1	1	1	1	1	1	1	1	1	1	1	1	2	1	1	1	1	1	1	1	1	1	1	1	1	1	1	1	1	1	1	1	1	1	1	1	1	1	1	1	1	1	1	1	1	1	1	1
LDB_Gm13_4160993	C	C	C	C	C	C	C	C	C	C	C	C	C	T	C	C	C	C	C	C	C	C	C	C	C	C	C	C	C	C	C	C	C	C	C	C	C	C	C	C	C	C	C	C	C	C	C	C	C
LDB_Gm13_4161003	T	T	T	T	T	T	T	T	T	T	T	T	T	T	T	T	T	T	T	T	T	T	T	T	T	T	T	T	T	T	T	T	T	T	T	T	T	T	T	T	T	T	T	T	T	T	T	T	T
LDB_Gm13_4161034	T	T	T	T	T	T	T	T	T	T	T	T	T	T	T	T	T	T	T	T	T	T	T	T	T	T	T	T	T	T	T	T	T	T	T	T	T	T	T	T	T	T	T	T	T	T	T	T	T
LDB_Gm13_4161386	C	C	C	C	C	C	C	C	C	C	C	C	C	T	C	C	C	C	C	C	C	C	C	C	C	C	C	C	C	C	C	C	C	C	C	C	C	C	C	C	C	C	C	C	C	C	C	C	C
LDB_Gm13_4162607	1	1	1	1	1	1	1	1	1	1	1	1	1	1	1	1	1	1	1	1	1	1	1	1	1	1	1	1	1	1	1	1	1	1	1	1	1	1	1	1	1	1	1	1	1	1	1	1	1
LDB_Gm13_4171075	C	C	C	C	C	C	C	C	C	C	C	C	C	C	C	C	C	C	C	C	C	C	C	C	C	C	C	C	C	C	C	C	C	C	C	C	C	C	C	C	C	C	C	C	C	C	C	C	C
LDB_Gm13_4171435	C	C	C	C	C	C	C	C	C	C	C	C	C	C	C	C	C	C	C	C	C	C	C	C	C	C	C	C	C	C	C	C	C	C	C	C	C	C	C	C	C	C	C	C	C	C	C	C	C
LDB_Gm13_4199950	2	1	2	1	2	2	1	1	1	1	1	2	1	2	1	2	2	2	1	2	2	2	2	1	2	2	1	2	1	2	1	2	1	2	2	1	2	2	2	1	2	2	1	1	2	2	1	2	1
LDB_Gm13_4202975	T	T	T	T	T	T	T	T	T	T	T	T	T	C	T	T	T	T	T	T	T	T	T	T	T	T	T	T	T	T	T	T	T	T	T	T	T	T	T	T	T	T	T	T	T	T	T	T	T
LDB_Gm13_4211768	2	1	2	1	2	2	1	1	1	1	1	2	1	1	1	2	2	2	1	2	2	2	2	1	2	2	1	2	1	2	1	2	1	2	2	1	2	2	2	1	2	2	1	1	2	2	1	2	1
LDB_Gm13_4229679	A	A	A	A	A	A	A	A	A	A	A	A	A	A	A	A	A	A	A	A	A	A	A	A	A	A	A	A	A	A	A	A	A	A	A	A	A	A	A	A	A	A	A	A	A	A	A	A	A
LDB_Gm13_4241986	G	G	G	G	G	G	G	G	G	G	G	G	G	G	G	G	G	G	G	G	G	G	G	G	G	G	G	G	G	G	G	G	G	G	G	G	G	G	G	G	G	G	G	G	G	G	G	G	G
LDB_Gm13_4242221	G	G	G	G	G	G	G	G	G	G	G	G	G	G	G	G	G	G	G	G	G	G	G	G	G	G	G	G	G	G	G	G	G	G	G	G	G	G	G	G	G	G	G	G	G	G	G	G	G
LDB_Gm13_4257421	2	1	2	1	2	2	1	1	1	1	1	2	1	1	1	2	2	2	1	2	2	2	2	1	2	2	1	2	1	2	1	2	1	2	2	1	2	2	2	1	2	2	1	1	2	2	1	2	1
LDB_Gm13_4299951	2	1	2	1	2	2	1	1	1	1	1	2	1	1	1	2	2	2	1	2	2	2	2	1	2	2	1	1	1	2	1	2	1	2	2	1	2	2	2	1	2	2	1	1	2	2	1	2	1
LDB_Gm13_4357528	G	G	G	G	G	G	G	G	G	G	G	G	G	G	G	G	G	G	G	G	G	G	G	G	G	G	G	G	G	G	G	G	G	G	G	G	G	G	G	G	G	G	G	G	G	G	G	G	G
LDB_Gm13_4357563	2	1	2	1	2	2	1	1	1	1	1	2	1	1	1	2	2	2	1	2	2	2	2	1	2	2	1	2	1	2	1	2	1	2	2	1	2	2	2	1	2	2	1	1	2	2	1	2	1
LDB_Gm13_4367731	C	C	C	C	C	C	C	C	C	C	C	C	C	C	C	C	C	C	C	C	C	C	C	C	C	C	C	C	C	C	C	C	C	C	C	C	C	C	C	C	C	C	C	C	C	C	C	C	C
LDB_Gm13_4369601	G	G	G	G	G	G	G	G	G	G	G	G	G	G	G	G	G	G	G	G	G	G	G	G	G	G	G	G	G	G	G	G	G	G	G	G	G	G	G	G	G	G	G	G	G	G	G	G	G
LDB_Gm13_4369888	2	1	2	1	2	2	1	1	1	1	1	2	1	1	1	2	2	2	1	2	2	2	2	1	2	2	1	2	1	2	1	2	1	2	2	1	2	2	2	1	2	2	1	1	2	2	1	2	1
LDB_Gm13_4403078	1	3	1	2	1	1	2	3	2	2	2	1	3	2	2	1	1	1	2	1	1	1	1	2	1	1	3	1	2	1	2	1	2	1	1	2	1	1	1	2	1	1	3	4	1	1	2	1	3
LDB_Gm13_4479350	A	A	A	A	A	A	A	A	A	A	A	A	A	A	A	A	A	A	A	A	A	A	A	A	A	A	A	A	A	A	A	A	A	A	A	A	A	A	A	A	A	A	A	A	A	A	A	A	A
LDB_Gm13_4484118	C	T	C	C	C	C	C	T	C	C	C	C	T	C	C	C	C	C	C	C	C	C	C	C	C	C	T	C	C	C	C	C	C	C	C	C	C	C	C	C	C	C	T	T	T	C	C	C	T
LDB_Gm13_4496850	C	C	C	C	C	C	C	C	C	C	C	C	C	C	C	C	C	C	C	C	C	C	C	C	C	C	C	C	C	C	C	C	C	C	C	C	C	C	C	C	C	C	C	C	C	C	C	C	C
LDB_Gm13_4497150	T	G	T	T	T	T	T	G	T	T	T	T	G	T	T	T	T	T	T	T	T	T	T	T	T	T	G	T	T	T	T	T	T	T	T	T	T	T	T	T	T	T	G	G	G	T	T	T	G
LDB_Gm13_4497187	1	2	1	1	1	1	1	2	1	1	1	1	2	1	1	1	1	1	1	1	1	1	1	1	1	1	2	1	1	1	1	1	1	1	1	1	1	1	1	1	1	1	2	2	2	1	1	1	2
LDB_Gm13_4497895	G	A	G	G	G	G	G	A	G	G	G	G	A	G	G	G	G	G	G	G	G	G	G	G	G	G	A	G	G	G	G	G	G	G	G	G	G	G	G	G	G	G	A	A	A	G	G	G	A
LDB_Gm13_4497910	1	2	1	1	1	1	1	2	1	1	1	1	2	1	1	1	1	1	1	1	1	1	1	1	1	1	2	1	1	1	1	1	1	1	1	1	1	1	1	1	1	1	2	2	2	1	1	1	2
LDB_Gm13_4498257	G	G	G	G	G	G	G	G	G	G	G	G	G	G	G	G	G	G	G	G	G	G	G	G	G	G	G	G	G	G	G	G	G	G	G	G	G	G	G	G	G	G	G	G	G	G	G	G	G
LDB_Gm13_4504313	1	3	1	2	1	1	2	3	2	1	2	1	3	1	2	1	1	1	2	1	1	1	1	1	1	1	3	1	2	1	2	1	2	1	1	1	1	1	1	2	1	1	3	3	3	1	2	1	3
LDB_Gm06_17992357	1	1	2	1	1	1	1	1	2	5	1	4	2	1	4	1	1	1	1	4	4	4	2	4	2	2	2	4	1	2	1	1	1	2	4	2	2	1	2	2	4	1	2	1	1	1	1	1	1
LDB_Gm03_47144971	3	1	3	2	1	3	1	1	1	1	1	4	4	1	2	3	1	3	2	4	2	4	2	2	2	2	2	1	1	1	1	4	3	2	1	2	3	2	1	2	3	2	3	1	2	3	2	2	2
LDB_Gm06_18566657	1	1	1	1	1	1	1	1	3	1	1	2	1	1	2	1	2	1	1	2	2	2	1	2	1	1	1	2	1	1	1	1	1	1	2	1	1	1	1	1	2	1	1	1	2	1	1	1	1
LDB_Gm06_31287241	A	A	A	G	A	A	A	A	A	A	A	A	A	A	A	A	A	A	G	A	A	A	A	A	A	A	A	A	A	A	A	A	G	A	A	A	A	A	A	A	A	G	A	A	A	A	G	G	A
LDB_Gm18_16251624	A	T	A	T	T	A	T	T	A	T	T	A	T	A	A	T	A	A	T	A	A	A	T	A	A	A	A	A	T	A	T	T	A	T	A	A	T	A	A	A	T	A	A	A	A	A	T	T	T
LDB_Gm19_39952399	C	C	C	C	C	C	C	C	C	C	C	C	C	C	C	C	C	C	C	C	C	C	C	C	C	C	C	C	C	C	C	C	C	C	C	C	C	C	C	C	C	C	C	C	C	C	C	C	C
LDB_Gm13_29926154	T	T	T	T	T	T	T	T	T	T	T	T	T	T	T	T	T	T	T	T	T	T	T	T	T	T	T	T	T	T	T	T	T	T	T	T	T	T	T	T	T	T	T	T	T	T	T	T	T
LDB_Gm11_13236977	1	2	1	1	1	1	2	1	4	2	1	1	2	1	1	2	2	1	1	1	1	2	2	1	1	2	1	1	1	4	1	2	1	1	2	1	2	1	2	1	1	1	1	2	1	2	1	1	2
LDB_Gm18_61308586	A	A	A	A	A	A	C	A	A	A	A	A	A	A	A	A	A	A	A	A	C	A	A	A	A	A	A	C	C	A	A	A	A	A	A	A	C	A	A	A	A	A	A	A	A	A	A	A	A
LDB_Gm13_4369888	2	1	2	1	2	2	1	1	1	1	1	2	1	1	1	2	2	2	1	2	2	2	2	1	2	2	1	2	1	2	1	2	1	2	2	1	2	2	2	1	2	2	1	1	2	2	1	2	1
LDB_Gm13_4504313	1	3	1	2	1	1	2	3	2	1	2	1	3	1	2	1	1	1	2	1	1	1	1	1	1	1	3	1	2	1	2	1	2	1	1	1	1	1	1	2	1	1	3	3	3	1	2	1	3
LDB_Gm13_3496834	2	1	2	2	2	2	1	1	1	1	1	2	1	5	1	2	2	2	1	2	2	2	2	1	2	2	1	2	1	2	1	2	1	2	2	2	2	2	2	1	2	2	1	1	2	2	1	1	1
LDB_Gm13_4577385	G	A	G	G	G	G	G	A	G	G	G	G	A	G	G	G	G	G	G	G	G	G	G	G	G	G	A	G	G	G	G	G	G	G	G	G	G	G	G	G	G	G	A	A	G	G	G	A	A
LDB_Gm13_4199950	2	1	2	1	2	2	1	1	1	1	1	2	1	2	1	2	2	2	1	2	2	2	2	1	2	2	1	2	1	2	1	2	1	2	2	1	2	2	2	1	2	2	1	1	2	2	1	2	1
LDB_Gm13_4602511	1	1	1	2	1	1	2	1	2	1	2	1	1	1	2	1	1	1	2	1	1	1	1	1	1	1	1	1	2	1	2	1	2	1	1	1	1	1	1	2	1	1	1	1	2	1	2	1	1
LDB_Gm13_3641866	1	3	1	3	1	1	2	3	2	2	2	1	3	4	2	1	1	1	2	1	1	1	1	2	1	1	2	1	2	1	2	1	2	1	1	3	1	1	1	2	1	1	2	3	1	1	2	2	3
LDB_Gm14_444658	3	1	2	3	2	1	2	1	1	2	3	3	3	1	3	2	2	3	3	1	1	1	1	2	2	1	1	1	1	2	1	2	2	1	1	2	2	3	3	1	1	1	2	2	1	2	1	3	1
[truncated: 975 more columns]

## Sheet: SNP
SNP	4B001	4B002	4B003	4B004	4B005	4B006	4B007	4B008	4B009	4B010	4B011	4B012	4B013	4B014	4B015	4B016	4B017	4B018	4B019	4B020	4B021	4B022	4B023	4B024	4B025	4B026	4B027	4B028	4B029	4B030	4B031	4B032	4B033	4B034	4B035	4B036	4B037	4B038	4B039	4B041	4B042	4B043	4B044	4B045	4B046	4B047	4B048	4B049	4B050
Gm06_18121962	C	C	T	C	C	C	C	C	T	C	C	C	T	C	C	C	C	C	C	C	C	C	T	C	T	T	T	C	C	C	C	C	C	T	C	T	T	C	T	T	C	C	T	C	C	C	C	C	C
Gm06_18122264	T	T	C	T	T	T	T	T	C	T	T	T	C	T	T	T	T	T	T	T	T	T	C	T	C	C	C	T	T	C	T	T	T	C	T	C	C	T	C	C	T	T	C	T	T	T	T	T	T
Gm06_18122793	A	A	A	A	A	A	A	A	A	A	A	A	A	T	A	A	A	A	A	A	A	A	A	A	A	A	A	A	A	A	A	A	A	A	A	A	A	A	A	A	A	A	A	A	A	A	A	A	A
Gm06_18122798	T	T	A	T	T	T	T	T	A	T	T	T	A	T	T	T	T	T	T	T	T	T	A	T	A	A	A	T	T	A	T	T	T	A	T	A	A	T	A	A	T	T	A	T	T	T	T	T	T
Gm06_18123131	A	A	C	A	A	A	A	A	C	A	A	A	C	A	A	A	A	A	A	A	A	A	C	A	C	C	C	A	A	C	A	A	A	A	A	C	C	A	C	C	A	A	C	A	A	A	A	A	A
	CTATA	CTATA	TCAAC	CTATA	CTATA	CTATA	CTATA	CTATA	TCAAC	CTATA	CTATA	CTATA	TCAAC	CTTTA	CTATA	CTATA	CTATA	CTATA	CTATA	CTATA	CTATA	CTATA	TCAAC	CTATA	TCAAC	TCAAC	TCAAC	CTATA	CTATA	CCAAC	CTATA	CTATA	CTATA	TCAAA	CTATA	TCAAC	TCAAC	CTATA	TCAAC	TCAAC	CTATA	CTATA	TCAAC	CTATA	CTATA	CTATA	CTATA	CTATA	CTATA
Gm13_4552834	G	G	G	A	G	G	A	G	A	G	A	G	G	G	A	G	G	G	A	G	G	G	G	G	G	G	G	G	A	G	A	G	A	G	G	G	G	G	G	A	G	G	G	G	G	G	A	G	G
Gm13_4552847	G	G	G	G	G	G	G	G	G	G	G	G	G	G	G	G	G	G	G	G	G	G	G	G	G	G	G	G	G	G	G	G	G	G	G	G	G	G	G	G	G	G	G	G	G	G	G	G	G
	GG	GG	GG	AG	GG	GG	AG	GG	AG	GG	AG	GG	GG	GG	AG	GG	GG	GG	AG	GG	GG	GG	GG	GG	GG	GG	GG	GG	AG	GG	AG	GG	AG	GG	GG	GG	GG	GG	GG	AG	GG	GG	GG	GG	GG	GG	AG	GG	GG
[truncated: 975 more columns]

## Sheet: Genotype
SNP	4B001	4B002	4B003	4B004	4B005	4B006	4B007	4B008	4B009	4B010	4B011	4B012	4B013	4B014	4B015	4B016	4B017	4B018	4B019	4B020	4B021	4B022	4B023	4B024	4B025	4B026	4B027	4B028	4B029	4B030	4B031	4B032	4B033	4B034	4B035	4B036	4B037	4B038	4B039	4B041	4B042	4B043	4B044	4B045	4B046	4B047	4B048	4B049	4B050
Glyma06g21551	CTATA	CTATA	TCAAC	CTATA	CTATA	CTATA	CTATA	CTATA	TCAAC	CTATA	CTATA	CTATA	TCAAC	CTTTA	CTATA	CTATA	CTATA	CTATA	CTATA	CTATA	CTATA	CTATA	TCAAC	CTATA	TCAAC	TCAAC	TCAAC	CTATA	CTATA	CCAAC	CTATA	CTATA	CTATA	TCAAA	CTATA	TCAAC	TCAAC	CTATA	TCAAC	TCAAC	CTATA	CTATA	TCAAC	CTATA	CTATA	CTATA	CTATA	CTATA	CTATA
Glyma13g04210	GG	GG	GG	AG	GG	GG	AG	GG	AG	GG	AG	GG	GG	GG	AG	GG	GG	GG	AG	GG	GG	GG	GG	GG	GG	GG	GG	GG	AG	GG	AG	GG	AG	GG	GG	GG	GG	GG	GG	AG	GG	GG	GG	GG	GG	GG	AG	GG	GG
[truncated: 975 more columns]
